# Supplementary material for: Preparation and Characterization of Chitosan-Alginate Microspheres Loaded with Quercetin
Source: Polymers (Basel). 2022 Jan 26;14(3):490. doi: 10.3390/polym14030490 (PMC8839549; doi:10.3390/polym14030490)
Supplement: Supplementary file 1 [file polymers-14-00490-s001.zip]

Archive with 1 entries (1 files):
- polymers-1530097-supplementary.pdf
